# Supplementary material for: Methyl 3-(4-isopropyl­phen­yl)-1-phenyl-3,3a,4,9b-tetra­hydro-1H-chromeno[4,3-c]isoxazole-3a-carboxyl­ate
Source: Acta Crystallogr Sect E Struct Rep Online. 2011 Jul 9;67(Pt 8):o1989. doi: 10.1107/S1600536811026365 (PMC3213445; doi:10.1107/S1600536811026365)
Supplement: Supplementary file 1 [file e-67-o1989-sup1.cif]

##############################################################################
#                                                                            #
# This CIF contains the data in a paper accepted for publication in          #
# Acta Crystallographica Section E. It conforms to the requirements of       #
# Notes for Authors for Acta Crystallographica Section E, and has been       #
# peer reviewed under the auspices of the IUCr Commission on Journals.       #
#                                                                            #
# Full details of the Crystallographic Information File format               #
# are given in the paper "The Crystallographic Information File (CIF):       #
# a New Standard Archive File for Crystallography" by S. R. Hall, F. H.      #
# Allen and I. D. Brown [Acta Cryst. (1991), A47, 655-685].                  #
#                                                                            #
# The current version of the core CIF dictionary is obtainable from          #
# ftp://ftp.iucr.org/pub/cif_core.dic.                                       #
#                                                                            #
# Software is freely available for graphical display of the structure(s)     #
# in this CIF. For information consult the CIF software page                 #
# http://www.iucr.org/resources/cif/software.                                #
#                                                                            #
# This file may be used for bona fide research purposes within the           #
# scientific community so long as proper attribution is given to the journal # 
# article from which it was obtained.                                        #
#                                                                            #
##############################################################################
data_global
_audit_creation_method     SHELXL97
_journal_date_recd_electronic     2011-06-23
_journal_date_accepted     2011-07-03
_journal_name_full     'Acta Crystallographica, Section E'
_journal_year     2011
_journal_volume     67
_journal_issue      8
_journal_page_first     o1989
_journal_page_last     o1989
_journal_paper_category     QO
_journal_coeditor_code     PV2423
_publ_contact_author_name     'V. Manivannan'
_publ_contact_author_address
;
Department of Research and Development,
PRIST University,
Vallam,
Thanjavur 613 403,
Tamil Nadu,
India
;
_publ_contact_author_email     crystallography2010@gmail.com
_publ_contact_author_fax     ?
_publ_contact_author_phone     '04362241324'
_publ_section_title
;\
Methyl
3-(4-isopropylphenyl)-1-phenyl-3,3a,4,9b-tetrahydro-1<i>H</i>-chromeno[4,3-\
<i>c</i>]isoxazole-3a-carboxylate
;
loop_
    _publ_author_name
    _publ_author_address
    'J. Kanchanadevi'
;
Department of Physics,
Velammal Institute of Technology,
Panchetty,
Chennai 601 204,
India
;
    'G. Anbalagan'
;
Department of Physics,
Presidency College (Autonomous),
Chennai 600 005,
India
;
    'J. Srinivasan'
;
Department of Organic Chemistry,
University of Madras,
Maraimalai Campus,
Chennai 600 025,
India
;
    'M. Bakthadoss'
;
Department of Organic Chemistry,
University of Madras,
Maraimalai Campus,
Chennai 600 025,
India
;
    'V. Manivannan'
;
Department of Research and Development,
PRIST University,
Vallam,
Thanjavur 613 403,
Tamil Nadu,
India
;
_chemical_name_systematic
;
Methyl 3-(4-isopropylphenyl)-1-phenyl-3,3a,4,9b-tetrahydro-
1<i>H</i>-chromeno[4,3-<i>c</i>]isoxazole-3a-carboxylate
;
_chemical_name_common     ?
_chemical_formula_moiety     'C27 H27 N O4'
_chemical_formula_sum     'C27 H27 N O4'
_chemical_formula_iupac     'C27 H27 N O4'
_chemical_formula_weight     429.50
_chemical_melting_point     ?
_symmetry_cell_setting     triclinic
_symmetry_space_group_name_H-M     'P -1'
_symmetry_space_group_name_Hall     '-P 1'
loop_
    _symmetry_equiv_pos_as_xyz
    'x, y, z'
    '-x, -y, -z'
_cell_length_a     9.3555(3)
_cell_length_b     10.7247(4)
_cell_length_c     12.0449(4)
_cell_angle_alpha     94.7070(10)
_cell_angle_beta     104.7300(10)
_cell_angle_gamma     96.3850(10)
_cell_volume     1153.88(7)
_cell_formula_units_Z     2
_cell_measurement_reflns_used     8942
_cell_measurement_theta_min     2.30
_cell_measurement_theta_max     27.50
_cell_measurement_temperature     295(2)
_exptl_crystal_description     'block'
_exptl_crystal_colour     'colourless'
_exptl_crystal_size_max     0.35
_exptl_crystal_size_mid     0.30
_exptl_crystal_size_min     0.25
_exptl_crystal_density_diffrn     1.236
_exptl_crystal_density_meas     ?
_exptl_crystal_density_method     'not measured'
_exptl_crystal_F_000     456
_exptl_absorpt_coefficient_mu     0.083
_exptl_absorpt_correction_type     multi-scan
_exptl_absorpt_process_details     '(SADABS; Sheldrick, 1996)'
_exptl_absorpt_correction_T_min     0.9370
_exptl_absorpt_correction_T_max     0.9540
_exptl_special_details
;
;
_diffrn_ambient_temperature     295(2)
_diffrn_radiation_type     MoK\a
_diffrn_radiation_wavelength     0.71073
_diffrn_radiation_source     'fine-focus sealed tube'
_diffrn_radiation_monochromator     graphite
_diffrn_measurement_device_type     'Bruker Kappa APEXII CCD'
_diffrn_measurement_method     '\w and \f'
_diffrn_detector_area_resol_mean     0
_diffrn_reflns_number     32129
_diffrn_reflns_av_R_equivalents     0.0303
_diffrn_reflns_av_sigmaI/netI     0.0357
_diffrn_reflns_theta_min     2.27
_diffrn_reflns_theta_max     33.00
_diffrn_reflns_theta_full     33.00
_diffrn_measured_fraction_theta_max     0.982
_diffrn_measured_fraction_theta_full     0.982
_diffrn_reflns_limit_h_min     -14
_diffrn_reflns_limit_h_max     14
_diffrn_reflns_limit_k_min     -16
_diffrn_reflns_limit_k_max     16
_diffrn_reflns_limit_l_min     -18
_diffrn_reflns_limit_l_max     17
_diffrn_standards_number     ?
_diffrn_standards_interval_count     0
_diffrn_standards_interval_time     0
_diffrn_standards_decay_%     ?
_refine_special_details     ?
_reflns_number_total     8565
_reflns_number_gt     4738
_reflns_threshold_expression     I=2\s(I)
_refine_ls_structure_factor_coef     Fsqd
_refine_ls_matrix_type     full
_refine_ls_R_factor_all     0.1055
_refine_ls_R_factor_gt     0.0539
_refine_ls_wR_factor_gt     0.1374
_refine_ls_wR_factor_ref     0.1655
_refine_ls_goodness_of_fit_ref     1.034
_refine_ls_restrained_S_all     1.034
_refine_ls_number_reflns     8565
_refine_ls_number_parameters     292
_refine_ls_number_restraints     0
_refine_ls_hydrogen_treatment     constr
_refine_ls_weighting_scheme     calc
_refine_ls_weighting_details
         'calc w=1/[\s^2^(Fo^2^)+(0.0735P)^2^+0.1032P] where P=(Fo^2^+2Fc^2^)/3'
_atom_sites_solution_hydrogens     geom
_atom_sites_solution_primary     direct
_atom_sites_solution_secondary     difmap
_refine_ls_shift/su_max     0.001
_refine_ls_shift/su_mean     0.000
_refine_diff_density_max     0.205
_refine_diff_density_min     -0.234
_refine_ls_extinction_method     none
_refine_ls_extinction_coef     ?
loop_
    _atom_type_symbol
    _atom_type_description
    _atom_type_scat_dispersion_real
    _atom_type_scat_dispersion_imag
    _atom_type_scat_source
    'C' 'C' 0.0033 0.0016
                         'International Tables Vol C Tables 4.2.6.8 and 6.1.1.4'
    'H' 'H' 0.0000 0.0000
                         'International Tables Vol C Tables 4.2.6.8 and 6.1.1.4'
    'N' 'N' 0.0061 0.0033
                         'International Tables Vol C Tables 4.2.6.8 and 6.1.1.4'
    'O' 'O' 0.0106 0.0060
                         'International Tables Vol C Tables 4.2.6.8 and 6.1.1.4'
_computing_data_collection     'APEX2 (Bruker, 2004)'
_computing_cell_refinement     'SAINT (Bruker, 2004)'
_computing_data_reduction     'SAINT (Bruker, 2004)'
_computing_structure_solution     'SHELXS97 (Sheldrick, 2008)'
_computing_structure_refinement     'SHELXL97 (Sheldrick, 2008)'
_computing_molecular_graphics     'PLATON (Spek, 2009)'
_computing_publication_material     'SHELXL97 (Sheldrick, 2008)'
loop_
    _atom_site_type_symbol
    _atom_site_label
    _atom_site_fract_x
    _atom_site_fract_y
    _atom_site_fract_z
    _atom_site_U_iso_or_equiv
    _atom_site_adp_type
    _atom_site_calc_flag
    _atom_site_refinement_flags
    _atom_site_occupancy
    _atom_site_symmetry_multiplicity
    _atom_site_disorder_assembly
    _atom_site_disorder_group
    C C1 0.60704(18) 0.16741(14) 0.53375(12) 0.0569(3) Uani d . 1 1 . .
    H H1 0.5311 0.2173 0.5296 0.068 Uiso calc R 1 1 . .
    C C2 0.6510(2) 0.13476(16) 0.43502(13) 0.0680(4) Uani d . 1 1 . .
    H H2 0.6063 0.1639 0.3656 0.082 Uiso calc R 1 1 . .
    C C3 0.7615(2) 0.05886(15) 0.44040(14) 0.0676(4) Uani d . 1 1 . .
    H H3 0.7895 0.0350 0.3738 0.081 Uiso calc R 1 1 . .
    C C4 0.83058(18) 0.01821(14) 0.54304(14) 0.0614(4) Uani d . 1 1 . .
    H H4 0.9048 -0.0333 0.5461 0.074 Uiso calc R 1 1 . .
    C C5 0.78884(15) 0.05468(12) 0.64292(12) 0.0487(3) Uani d . 1 1 . .
    C C6 0.87307(13) 0.10646(12) 0.84153(11) 0.0460(3) Uani d . 1 1 . .
    H H6A 0.9191 0.1884 0.8303 0.055 Uiso calc R 1 1 . .
    H H6B 0.9345 0.0801 0.9110 0.055 Uiso calc R 1 1 . .
    C C7 0.71742(12) 0.11725(10) 0.85621(10) 0.0375(2) Uani d . 1 1 . .
    C C8 0.61543(13) 0.15211(10) 0.74339(10) 0.0389(2) Uani d . 1 1 . .
    H H8 0.5169 0.1021 0.7291 0.047 Uiso calc R 1 1 . .
    C C9 0.67386(14) 0.12726(11) 0.63853(10) 0.0439(3) Uani d . 1 1 . .
    C C10 0.71737(13) 0.23270(10) 0.94285(10) 0.0395(2) Uani d . 1 1 . .
    H H10 0.6250 0.2215 0.9674 0.047 Uiso calc R 1 1 . .
    C C11 0.45688(14) 0.31910(11) 0.77135(10) 0.0430(3) Uani d . 1 1 . .
    C C12 0.32924(15) 0.25929(14) 0.69002(12) 0.0537(3) Uani d . 1 1 . .
    H H12 0.3366 0.1947 0.6362 0.064 Uiso calc R 1 1 . .
    C C13 0.19070(17) 0.29527(17) 0.68844(14) 0.0670(4) Uani d . 1 1 . .
    H H13 0.1060 0.2542 0.6338 0.080 Uiso calc R 1 1 . .
    C C14 0.1775(2) 0.39055(19) 0.76652(15) 0.0755(5) Uani d . 1 1 . .
    H H14 0.0845 0.4138 0.7659 0.091 Uiso calc R 1 1 . .
    C C15 0.3036(2) 0.45114(18) 0.84575(15) 0.0786(5) Uani d . 1 1 . .
    H H15 0.2955 0.5166 0.8985 0.094 Uiso calc R 1 1 . .
    C C16 0.44312(18) 0.41693(14) 0.84892(13) 0.0611(4) Uani d . 1 1 . .
    H H16 0.5274 0.4596 0.9030 0.073 Uiso calc R 1 1 . .
    C C17 0.84729(13) 0.26602(11) 1.04857(11) 0.0421(3) Uani d . 1 1 . .
    C C18 0.97498(14) 0.34429(12) 1.04776(12) 0.0487(3) Uani d . 1 1 . .
    H H18 0.9834 0.3755 0.9796 0.058 Uiso calc R 1 1 . .
    C C19 1.09029(15) 0.37650(13) 1.14762(13) 0.0552(3) Uani d . 1 1 . .
    H H19 1.1746 0.4302 1.1455 0.066 Uiso calc R 1 1 . .
    C C20 1.08295(16) 0.33070(13) 1.25029(13) 0.0587(4) Uani d . 1 1 . .
    C C21 0.95492(18) 0.25349(16) 1.25008(14) 0.0690(4) Uani d . 1 1 . .
    H H21 0.9470 0.2217 1.3181 0.083 Uiso calc R 1 1 . .
    C C22 0.83775(16) 0.22189(14) 1.15152(12) 0.0588(4) Uani d . 1 1 . .
    H H22 0.7521 0.1707 1.1545 0.071 Uiso calc R 1 1 . .
    C C23 1.2070(2) 0.36685(18) 1.36204(16) 0.0839(6) Uani d . 1 1 . .
    H H23 1.1953 0.3028 1.4138 0.101 Uiso calc R 1 1 . .
    C C24 1.3610(2) 0.3669(3) 1.3421(2) 0.1332(10) Uani d . 1 1 . .
    H H24A 1.3655 0.2878 1.3005 0.200 Uiso calc R 1 1 . .
    H H24B 1.4349 0.3785 1.4151 0.200 Uiso calc R 1 1 . .
    H H24C 1.3798 0.4345 1.2979 0.200 Uiso calc R 1 1 . .
    C C25 1.1916(3) 0.4915(3) 1.4210(2) 0.1299(10) Uani d . 1 1 . .
    H H25A 1.2074 0.5571 1.3740 0.195 Uiso calc R 1 1 . .
    H H25B 1.2643 0.5086 1.4946 0.195 Uiso calc R 1 1 . .
    H H25C 1.0933 0.4887 1.4321 0.195 Uiso calc R 1 1 . .
    C C26 0.64937(13) -0.00295(11) 0.89318(10) 0.0404(3) Uani d . 1 1 . .
    C C27 0.6998(2) -0.16605(17) 1.01174(18) 0.0825(6) Uani d . 1 1 . .
    H H27A 0.6501 -0.1412 1.0689 0.124 Uiso calc R 1 1 . .
    H H27B 0.7834 -0.2070 1.0468 0.124 Uiso calc R 1 1 . .
    H H27C 0.6315 -0.2233 0.9510 0.124 Uiso calc R 1 1 . .
    N N1 0.59985(11) 0.28810(9) 0.76661(9) 0.0423(2) Uani d . 1 1 . .
    O O1 0.86540(10) 0.01709(9) 0.74473(9) 0.0559(2) Uani d . 1 1 . .
    O O2 0.71185(9) 0.33448(8) 0.87192(8) 0.0470(2) Uani d . 1 1 . .
    O O3 0.75166(11) -0.05530(10) 0.96424(10) 0.0651(3) Uani d . 1 1 . .
    O O4 0.51902(11) -0.04183(10) 0.86632(9) 0.0648(3) Uani d . 1 1 . .
loop_
    _atom_site_aniso_label
    _atom_site_aniso_U_11
    _atom_site_aniso_U_22
    _atom_site_aniso_U_33
    _atom_site_aniso_U_12
    _atom_site_aniso_U_13
    _atom_site_aniso_U_23
    C1 0.0691(9) 0.0559(8) 0.0467(7) 0.0098(7) 0.0167(6) 0.0054(6)
    C2 0.0911(12) 0.0681(10) 0.0451(7) 0.0029(9) 0.0221(7) 0.0055(7)
    C3 0.0884(11) 0.0617(9) 0.0595(9) -0.0048(8) 0.0418(8) -0.0040(7)
    C4 0.0672(9) 0.0558(8) 0.0708(10) 0.0050(7) 0.0401(8) -0.0014(7)
    C5 0.0512(7) 0.0446(7) 0.0552(7) 0.0037(5) 0.0250(6) 0.0035(5)
    C6 0.0371(6) 0.0510(7) 0.0523(7) 0.0081(5) 0.0145(5) 0.0092(5)
    C7 0.0348(5) 0.0371(5) 0.0421(6) 0.0062(4) 0.0121(4) 0.0057(4)
    C8 0.0386(5) 0.0354(5) 0.0438(6) 0.0066(4) 0.0123(5) 0.0049(4)
    C9 0.0498(7) 0.0398(6) 0.0435(6) 0.0036(5) 0.0169(5) 0.0025(5)
    C10 0.0362(5) 0.0372(6) 0.0443(6) 0.0033(4) 0.0099(5) 0.0053(5)
    C11 0.0502(7) 0.0420(6) 0.0387(6) 0.0168(5) 0.0095(5) 0.0088(5)
    C12 0.0521(7) 0.0584(8) 0.0479(7) 0.0177(6) 0.0057(6) 0.0019(6)
    C13 0.0533(8) 0.0830(11) 0.0625(9) 0.0245(8) 0.0038(7) 0.0109(8)
    C14 0.0684(10) 0.0972(13) 0.0708(10) 0.0476(10) 0.0190(8) 0.0172(9)
    C15 0.0887(12) 0.0819(11) 0.0700(10) 0.0486(10) 0.0180(9) -0.0039(9)
    C16 0.0691(9) 0.0578(8) 0.0535(8) 0.0260(7) 0.0070(7) -0.0044(6)
    C17 0.0391(6) 0.0373(6) 0.0470(6) 0.0030(5) 0.0071(5) 0.0037(5)
    C18 0.0443(6) 0.0479(7) 0.0510(7) -0.0009(5) 0.0094(5) 0.0095(5)
    C19 0.0431(7) 0.0484(7) 0.0655(9) -0.0052(5) 0.0028(6) 0.0107(6)
    C20 0.0564(8) 0.0504(8) 0.0573(8) -0.0019(6) -0.0054(6) 0.0135(6)
    C21 0.0689(10) 0.0738(10) 0.0526(8) -0.0130(8) -0.0008(7) 0.0245(7)
    C22 0.0522(7) 0.0617(8) 0.0551(8) -0.0108(6) 0.0064(6) 0.0146(6)
    C23 0.0793(12) 0.0758(11) 0.0705(11) -0.0177(9) -0.0212(9) 0.0270(9)
    C24 0.0680(13) 0.171(3) 0.129(2) 0.0246(15) -0.0369(13) 0.0206(19)
    C25 0.1180(19) 0.143(2) 0.0866(15) -0.0023(17) -0.0268(14) -0.0302(15)
    C26 0.0416(6) 0.0378(6) 0.0444(6) 0.0072(5) 0.0154(5) 0.0044(5)
    C27 0.0738(11) 0.0735(11) 0.1208(16) 0.0249(9) 0.0416(11) 0.0604(11)
    N1 0.0438(5) 0.0388(5) 0.0418(5) 0.0082(4) 0.0063(4) 0.0032(4)
    O1 0.0552(5) 0.0592(6) 0.0633(6) 0.0236(4) 0.0262(5) 0.0091(5)
    O2 0.0469(5) 0.0359(4) 0.0518(5) 0.0033(3) 0.0024(4) 0.0053(4)
    O3 0.0478(5) 0.0641(6) 0.0934(8) 0.0159(4) 0.0223(5) 0.0444(6)
    O4 0.0472(5) 0.0686(6) 0.0718(7) -0.0101(5) 0.0062(5) 0.0244(5)
_geom_special_details     ?
loop_
    _geom_bond_atom_site_label_1
    _geom_bond_atom_site_label_2
    _geom_bond_site_symmetry_2
    _geom_bond_distance
    _geom_bond_publ_flag
    C1 C9 . 1.3846(19) ?
    C1 C2 . 1.385(2) ?
    C1 H1 . 0.9300 ?
    C2 C3 . 1.377(2) ?
    C2 H2 . 0.9300 ?
    C3 C4 . 1.371(2) ?
    C3 H3 . 0.9300 ?
    C4 C5 . 1.3959(18) ?
    C4 H4 . 0.9300 ?
    C5 O1 . 1.3703(17) ?
    C5 C9 . 1.3893(18) ?
    C6 O1 . 1.4289(16) ?
    C6 C7 . 1.5265(16) ?
    C6 H6A . 0.9700 ?
    C6 H6B . 0.9700 ?
    C7 C26 . 1.5235(16) ?
    C7 C8 . 1.5492(16) ?
    C7 C10 . 1.5525(16) ?
    C8 N1 . 1.4925(15) ?
    C8 C9 . 1.5144(16) ?
    C8 H8 . 0.9800 ?
    C10 O2 . 1.4378(14) ?
    C10 C17 . 1.5060(16) ?
    C10 H10 . 0.9800 ?
    C11 C16 . 1.3858(18) ?
    C11 C12 . 1.3887(18) ?
    C11 N1 . 1.4274(16) ?
    C12 C13 . 1.389(2) ?
    C12 H12 . 0.9300 ?
    C13 C14 . 1.369(2) ?
    C13 H13 . 0.9300 ?
    C14 C15 . 1.371(3) ?
    C14 H14 . 0.9300 ?
    C15 C16 . 1.386(2) ?
    C15 H15 . 0.9300 ?
    C16 H16 . 0.9300 ?
    C17 C22 . 1.3831(19) ?
    C17 C18 . 1.3841(17) ?
    C18 C19 . 1.3853(18) ?
    C18 H18 . 0.9300 ?
    C19 C20 . 1.382(2) ?
    C19 H19 . 0.9300 ?
    C20 C21 . 1.378(2) ?
    C20 C23 . 1.526(2) ?
    C21 C22 . 1.3840(19) ?
    C21 H21 . 0.9300 ?
    C22 H22 . 0.9300 ?
    C23 C25 . 1.501(3) ?
    C23 C24 . 1.520(3) ?
    C23 H23 . 0.9800 ?
    C24 H24A . 0.9600 ?
    C24 H24B . 0.9600 ?
    C24 H24C . 0.9600 ?
    C25 H25A . 0.9600 ?
    C25 H25B . 0.9600 ?
    C25 H25C . 0.9600 ?
    C26 O4 . 1.1957(14) ?
    C26 O3 . 1.3211(15) ?
    C27 O3 . 1.4484(17) ?
    C27 H27A . 0.9600 ?
    C27 H27B . 0.9600 ?
    C27 H27C . 0.9600 ?
    N1 O2 . 1.4350(13) ?
loop_
    _geom_angle_atom_site_label_1
    _geom_angle_atom_site_label_2
    _geom_angle_atom_site_label_3
    _geom_angle_site_symmetry_1
    _geom_angle_site_symmetry_3
    _geom_angle
    _geom_angle_publ_flag
    C9 C1 C2 . . 121.34(14) ?
    C9 C1 H1 . . 119.3 ?
    C2 C1 H1 . . 119.3 ?
    C3 C2 C1 . . 119.49(15) ?
    C3 C2 H2 . . 120.3 ?
    C1 C2 H2 . . 120.3 ?
    C4 C3 C2 . . 120.59(14) ?
    C4 C3 H3 . . 119.7 ?
    C2 C3 H3 . . 119.7 ?
    C3 C4 C5 . . 119.60(14) ?
    C3 C4 H4 . . 120.2 ?
    C5 C4 H4 . . 120.2 ?
    O1 C5 C9 . . 121.49(11) ?
    O1 C5 C4 . . 117.81(12) ?
    C9 C5 C4 . . 120.70(13) ?
    O1 C6 C7 . . 110.68(10) ?
    O1 C6 H6A . . 109.5 ?
    C7 C6 H6A . . 109.5 ?
    O1 C6 H6B . . 109.5 ?
    C7 C6 H6B . . 109.5 ?
    H6A C6 H6B . . 108.1 ?
    C26 C7 C6 . . 111.81(9) ?
    C26 C7 C8 . . 111.35(9) ?
    C6 C7 C8 . . 110.09(9) ?
    C26 C7 C10 . . 110.01(9) ?
    C6 C7 C10 . . 111.99(9) ?
    C8 C7 C10 . . 101.13(8) ?
    N1 C8 C9 . . 111.90(9) ?
    N1 C8 C7 . . 105.99(9) ?
    C9 C8 C7 . . 113.50(9) ?
    N1 C8 H8 . . 108.4 ?
    C9 C8 H8 . . 108.4 ?
    C7 C8 H8 . . 108.4 ?
    C1 C9 C5 . . 118.20(12) ?
    C1 C9 C8 . . 121.15(11) ?
    C5 C9 C8 . . 120.46(11) ?
    O2 C10 C17 . . 109.26(9) ?
    O2 C10 C7 . . 102.26(9) ?
    C17 C10 C7 . . 118.65(9) ?
    O2 C10 H10 . . 108.7 ?
    C17 C10 H10 . . 108.7 ?
    C7 C10 H10 . . 108.7 ?
    C16 C11 C12 . . 118.53(12) ?
    C16 C11 N1 . . 121.18(12) ?
    C12 C11 N1 . . 119.98(11) ?
    C11 C12 C13 . . 120.50(13) ?
    C11 C12 H12 . . 119.7 ?
    C13 C12 H12 . . 119.7 ?
    C14 C13 C12 . . 120.70(15) ?
    C14 C13 H13 . . 119.7 ?
    C12 C13 H13 . . 119.7 ?
    C13 C14 C15 . . 118.93(15) ?
    C13 C14 H14 . . 120.5 ?
    C15 C14 H14 . . 120.5 ?
    C14 C15 C16 . . 121.40(15) ?
    C14 C15 H15 . . 119.3 ?
    C16 C15 H15 . . 119.3 ?
    C11 C16 C15 . . 119.93(15) ?
    C11 C16 H16 . . 120.0 ?
    C15 C16 H16 . . 120.0 ?
    C22 C17 C18 . . 118.30(12) ?
    C22 C17 C10 . . 119.56(11) ?
    C18 C17 C10 . . 122.09(11) ?
    C17 C18 C19 . . 120.57(12) ?
    C17 C18 H18 . . 119.7 ?
    C19 C18 H18 . . 119.7 ?
    C20 C19 C18 . . 121.50(13) ?
    C20 C19 H19 . . 119.3 ?
    C18 C19 H19 . . 119.3 ?
    C21 C20 C19 . . 117.34(13) ?
    C21 C20 C23 . . 120.08(14) ?
    C19 C20 C23 . . 122.53(14) ?
    C20 C21 C22 . . 121.90(14) ?
    C20 C21 H21 . . 119.0 ?
    C22 C21 H21 . . 119.0 ?
    C17 C22 C21 . . 120.37(13) ?
    C17 C22 H22 . . 119.8 ?
    C21 C22 H22 . . 119.8 ?
    C25 C23 C24 . . 111.4(2) ?
    C25 C23 C20 . . 110.72(16) ?
    C24 C23 C20 . . 112.07(18) ?
    C25 C23 H23 . . 107.5 ?
    C24 C23 H23 . . 107.5 ?
    C20 C23 H23 . . 107.5 ?
    C23 C24 H24A . . 109.5 ?
    C23 C24 H24B . . 109.5 ?
    H24A C24 H24B . . 109.5 ?
    C23 C24 H24C . . 109.5 ?
    H24A C24 H24C . . 109.5 ?
    H24B C24 H24C . . 109.5 ?
    C23 C25 H25A . . 109.5 ?
    C23 C25 H25B . . 109.5 ?
    H25A C25 H25B . . 109.5 ?
    C23 C25 H25C . . 109.5 ?
    H25A C25 H25C . . 109.5 ?
    H25B C25 H25C . . 109.5 ?
    O4 C26 O3 . . 123.99(11) ?
    O4 C26 C7 . . 124.51(11) ?
    O3 C26 C7 . . 111.39(10) ?
    O3 C27 H27A . . 109.5 ?
    O3 C27 H27B . . 109.5 ?
    H27A C27 H27B . . 109.5 ?
    O3 C27 H27C . . 109.5 ?
    H27A C27 H27C . . 109.5 ?
    H27B C27 H27C . . 109.5 ?
    C11 N1 O2 . . 111.46(9) ?
    C11 N1 C8 . . 118.02(10) ?
    O2 N1 C8 . . 105.56(8) ?
    C5 O1 C6 . . 111.86(9) ?
    N1 O2 C10 . . 105.57(8) ?
    C26 O3 C27 . . 116.86(11) ?
loop_
    _geom_torsion_atom_site_label_1
    _geom_torsion_atom_site_label_2
    _geom_torsion_atom_site_label_3
    _geom_torsion_atom_site_label_4
    _geom_torsion_site_symmetry_1
    _geom_torsion_site_symmetry_2
    _geom_torsion_site_symmetry_3
    _geom_torsion_site_symmetry_4
    _geom_torsion
    _geom_torsion_publ_flag
    C9 C1 C2 C3 . . . . 1.2(2) ?
    C1 C2 C3 C4 . . . . -1.7(2) ?
    C2 C3 C4 C5 . . . . -0.3(2) ?
    C3 C4 C5 O1 . . . . -176.94(13) ?
    C3 C4 C5 C9 . . . . 2.7(2) ?
    O1 C6 C7 C26 . . . . 68.26(13) ?
    O1 C6 C7 C8 . . . . -56.07(13) ?
    O1 C6 C7 C10 . . . . -167.75(9) ?
    C26 C7 C8 N1 . . . . 130.21(10) ?
    C6 C7 C8 N1 . . . . -105.20(10) ?
    C10 C7 C8 N1 . . . . 13.38(11) ?
    C26 C7 C8 C9 . . . . -106.59(11) ?
    C6 C7 C8 C9 . . . . 18.01(13) ?
    C10 C7 C8 C9 . . . . 136.58(10) ?
    C2 C1 C9 C5 . . . . 1.1(2) ?
    C2 C1 C9 C8 . . . . -173.87(13) ?
    O1 C5 C9 C1 . . . . 176.55(12) ?
    C4 C5 C9 C1 . . . . -3.1(2) ?
    O1 C5 C9 C8 . . . . -8.42(19) ?
    C4 C5 C9 C8 . . . . 171.93(11) ?
    N1 C8 C9 C1 . . . . -51.91(15) ?
    C7 C8 C9 C1 . . . . -171.81(11) ?
    N1 C8 C9 C5 . . . . 133.21(12) ?
    C7 C8 C9 C5 . . . . 13.31(16) ?
    C26 C7 C10 O2 . . . . -152.76(9) ?
    C6 C7 C10 O2 . . . . 82.24(11) ?
    C8 C7 C10 O2 . . . . -34.95(10) ?
    C26 C7 C10 C17 . . . . 87.01(12) ?
    C6 C7 C10 C17 . . . . -37.99(14) ?
    C8 C7 C10 C17 . . . . -155.18(10) ?
    C16 C11 C12 C13 . . . . -1.4(2) ?
    N1 C11 C12 C13 . . . . -175.17(13) ?
    C11 C12 C13 C14 . . . . 0.3(2) ?
    C12 C13 C14 C15 . . . . 0.7(3) ?
    C13 C14 C15 C16 . . . . -0.7(3) ?
    C12 C11 C16 C15 . . . . 1.4(2) ?
    N1 C11 C16 C15 . . . . 175.13(14) ?
    C14 C15 C16 C11 . . . . -0.4(3) ?
    O2 C10 C17 C22 . . . . 148.15(12) ?
    C7 C10 C17 C22 . . . . -95.27(15) ?
    O2 C10 C17 C18 . . . . -29.12(15) ?
    C7 C10 C17 C18 . . . . 87.45(14) ?
    C22 C17 C18 C19 . . . . 0.4(2) ?
    C10 C17 C18 C19 . . . . 177.75(12) ?
    C17 C18 C19 C20 . . . . 0.9(2) ?
    C18 C19 C20 C21 . . . . -1.2(2) ?
    C18 C19 C20 C23 . . . . -178.72(15) ?
    C19 C20 C21 C22 . . . . 0.3(3) ?
    C23 C20 C21 C22 . . . . 177.81(16) ?
    C18 C17 C22 C21 . . . . -1.4(2) ?
    C10 C17 C22 C21 . . . . -178.79(14) ?
    C20 C21 C22 C17 . . . . 1.1(3) ?
    C21 C20 C23 C25 . . . . -94.8(2) ?
    C19 C20 C23 C25 . . . . 82.6(3) ?
    C21 C20 C23 C24 . . . . 140.1(2) ?
    C19 C20 C23 C24 . . . . -42.5(2) ?
    C6 C7 C26 O4 . . . . -147.55(13) ?
    C8 C7 C26 O4 . . . . -23.93(16) ?
    C10 C7 C26 O4 . . . . 87.35(15) ?
    C6 C7 C26 O3 . . . . 36.03(14) ?
    C8 C7 C26 O3 . . . . 159.65(10) ?
    C10 C7 C26 O3 . . . . -89.07(12) ?
    C16 C11 N1 O2 . . . . 20.92(16) ?
    C12 C11 N1 O2 . . . . -165.45(11) ?
    C16 C11 N1 C8 . . . . 143.32(13) ?
    C12 C11 N1 C8 . . . . -43.05(16) ?
    C9 C8 N1 C11 . . . . 123.40(11) ?
    C7 C8 N1 C11 . . . . -112.39(11) ?
    C9 C8 N1 O2 . . . . -111.26(10) ?
    C7 C8 N1 O2 . . . . 12.96(11) ?
    C9 C5 O1 C6 . . . . -30.67(16) ?
    C4 C5 O1 C6 . . . . 148.99(12) ?
    C7 C6 O1 C5 . . . . 63.65(13) ?
    C11 N1 O2 C10 . . . . 92.31(10) ?
    C8 N1 O2 C10 . . . . -37.00(11) ?
    C17 C10 O2 N1 . . . . 171.97(9) ?
    C7 C10 O2 N1 . . . . 45.40(10) ?
    O4 C26 O3 C27 . . . . -0.3(2) ?
    C7 C26 O3 C27 . . . . 176.14(13) ?
loop_
    _geom_hbond_atom_site_label_D
    _geom_hbond_atom_site_label_H
    _geom_hbond_atom_site_label_A
    _geom_hbond_site_symmetry_A
    _geom_hbond_distance_DH
    _geom_hbond_distance_HA
    _geom_hbond_distance_DA
    _geom_hbond_angle_DHA
    _geom_hbond_publ_flag
    C6 H6B O3 . 0.97 2.37 2.706(2) 100 ?
    C8 H8 O4 . 0.98 2.35 2.846(2) 111 ?
    C16 H16 O2 . 0.93 2.38 2.713(2) 101 ?
